# Supplementary material for: Prevalence of G6PD Viangchan variant in malaria endemic areas in Lao PDR: an implication for malaria elimination by 2030
Source: Malar J. 2019 Mar 12;18:75. doi: 10.1186/s12936-019-2715-0 (PMC6416863; doi:10.1186/s12936-019-2715-0)
Supplement: Supplementary file 1 — Additional file 1: Appendix S1. Villagers’ information. [file 12936_2019_2715_MOESM1_ESM.xlsx]

## Sheet: Sheet1
ID No.	Village code	Village	Province	Year	Dojindo (%)	Gender	Age	G6PD Viangchan mutation (871G->A)	Exon
1	BTP 31	Buttaphan	SVK	2017	0.178	m	79
2	BTP 38	Buttaphan	SVK	2017	0.3534	m	14	ATG	Exon 9
3	BTP 67	Buttaphan	SVK	2017	0.2392	m	70	ATG	Exon 9
4	BTP 75	Buttaphan	SVK	2017	0.3059	f	34
5	BTP 86	Buttaphan	SVK	2017	0.3542	m	11	ATG	Exon 9
6	NL 3	Nalao	SVK	2017	0.2397	f	24	ATG	Exon 9
7	NL 4	Nalao	SVK	2017	0.1977	m	7	ATG	Exon 9
8	NL 40	Nalao	SVK	2017	0.3137	m	19	ATG	Exon 9
9	NL 60	Nalao	SVK	2017	0.2833	m	8	ATG	Exon 9
10	NL 82	Nalao	SVK	2017	0.2759	m	14	ATG	Exon 9
11	NL 83	Nalao	SVK	2017	0.3086	m	6	ATG	Exon 9
12	NL 84	Nalao	SVK	2017	0.3385	f	35
13	NPS 25	Napasad	SVK	2017	0.4207	m	46	ATG	Exon 9
14	NPS 35	Napasad	SVK	2017	0.3732	m	45	ATG	Exon 9
15	NPS 81	Napasad	SVK	2017	0.4004	m	12	ATG	Exon 9
16	NPS 85	Napasad	SVK	2017	0.3086	m	14
17	NPS 86	Napasad	SVK	2017	0.4265	m	18	ATG	Exon 9
18	NPS 87	Napasad	SVK	2017	0.2522	m	17	ATG	Exon 9
19	NPS 96	Napasad	SVK	2017	0.4489	f	11
20	NPS 98	Napasad	SVK	2017	0.3441	m	13	ATG	Exon 9
21	NPS 111	Napasad	SVK	2017	0.2901	m	15	ATG	Exon 9
22	PF 76	Phufai	SVK	2017	0.3227	m	35	ATG	Exon 9
23	PF 82	Phufai	SVK	2017	0.2294	m	56	ATG	Exon 9
24	PPN 2	Phuphanang	SVK	2017	0.3174	m	25	ATG	Exon 9
25	PPN 6	Phuphanang	SVK	2017	0.3228	m	18	ATG	Exon 9
26	PPN 16	Phuphanang	SVK	2017	0.2194	m	48	ATG	Exon 9
27	PPN 30	Phuphanang	SVK	2017	0.3896	f	14	ATG	Exon 9
28	PPN 31	Phuphanang	SVK	2017	0.294	m	12	ATG	Exon 9
29	PPN 46	Phuphanang	SVK	2017	0.2955	m	14	ATG	Exon 9
30	PPN 49	Phuphanang	SVK	2017	0.3903	m	30	ATG	Exon 9
31	PPN 64	Phuphanang	SVK	2017	0.4448	m	20	ATG	Exon 9
32	PPN 68	Phuphanang	SVK	2017	0.4296	m	66	ATG	Exon 9
33	PPN 70	Phuphanang	SVK	2017	0.3755	m	65	ATG	Exon 9
34	PPN 75	Phuphanang	SVK	2017	0.4225	m	13	ATG	Exon 9
35	PPN 87	Phuphanang	SVK	2017	0.307	m	11	ATG	Exon 9
36	PPN 97	Phuphanang	SVK	2017	0.4079	m	14	ATG	Exon 9
37	KN 1	Kanin	SVK	2016	0.3114	m	60	ATG	Exon 9
38	KN 2	Kanin	SVK	2016	0.3701	m	47	ATG	Exon 9
39	KN 16	Kanin	SVK	2016	0.3527	m	19
40	KN 18	Kanin	SVK	2016	0.2967	m	29	ATG	Exon 9
41	KN 26	Kanin	SVK	2016	0.3045	f	10
42	PJT 8	Pachatean	SVK	2016	0.3894	m	18
43	PJT 19	Pachatean	SVK	2016	0.3873	m	8	ATG	Exon 9
44	PJT 31	Pachatean	SVK	2016	0.5935	f	10
45	PJT 47	Pachatean	SVK	2016	0.5521	f	26
46	PJT 72	Pachatean	SVK	2016	0.3274	m	12	ATG	Exon 9
47	PJT 100	Pachatean	SVK	2016	0.5222	f	40
48	PJT 109	Pachatean	SVK	2016	0.5982	f	10
49	PJT 164	Pachatean	SVK	2016	0.3341	m	18	ATG	Exon 9
50	KLT 14	Kaenglataeng	SVK	2016	0.2279	m	32	ATG	Exon 9
51	KLT 19	Kaenglataeng	SVK	2016	0.3393	m	29	ATG	Exon 9
52	KLT 23	Kaenglataeng	SVK	2016	0.3565	m	20	ATG	Exon 9
53	KLT 26	Kaenglataeng	SVK	2016	0.347	m	5	ATG	Exon 9
54	KLT 30	Kaenglataeng	SVK	2016	0.2553	m	28	ATG	Exon 9
55	KLT 56	Kaenglataeng	SVK	2016	0.2432	m	5	ATG	Exon 9
56	KLT 69	Kaenglataeng	SVK	2016	0.2316	m	8	ATG	Exon 9
57	KLT 75	Kaenglataeng	SVK	2016	0.2686	m	60	ATG	Exon 9
58	KLT 79	Kaenglataeng	SVK	2016	0.345	m	22	ATG	Exon 9
59	KLT 83	Kaenglataeng	SVK	2016	0.2222	f	56	ATG	Exon 9
60	KLT 103	Kaenglataeng	SVK	2016	0.2408	m	7	ATG	Exon 9
61	BS 5	Bounsang	PSL	2017	0.447	m	21
62	BS 35	Bounsang	PSL	2017	0.5048	m	17
63	BS 61	Bounsang	PSL	2017	0.448	m	11
64	BS 89	Bounsang	PSL	2017	0.3692	m	5
65	DK 12	Dongkham	PSL	2017	0.5873	m	10
66	DK 61	Dongkham	PSL	2017	0.2487	m	7
67	DK 63	Dongkham	PSL	2017	0.4895	f	11
68	DK 68	Dongkham	PSL	2017	0.2344	m	47
69	DK 72	Dongkham	PSL	2017	0.4846	f	51
70	DK 93	Dongkham	PSL	2017	0.203	m	25
71	DK 104	Dongkham	PSL	2017	0.2169	m	33
72	PSA 15	Phonsaad	CPS	2016	24.48	m	33	ATG	Exon 9
73	PSA 27	Phonsaad	CPS	2016	31.61	m	.	ATG	Exon 9
74	PSA 39	Phonsaad	CPS	2016	60.65	f	40	GTG&ATG	Exon 9
75	PSA 61	Phonsaad	CPS	2016	39.18	f	24	GTG&ATG	Exon 9
76	PSA 75	Phonsaad	CPS	2016	29.02	m	12	ATG	Exon 9
77	PSA 93	Phonsaad	CPS	2016	26.73	m	15	ATG	Exon 9
78	PSA 99	Phonsaad	CPS	2016	60	f	50	GTG&ATG	Exon 9
79	PSA 125	Phonsaad	CPS	2016	41.51	f	50	GTG&ATG	Exon 9
80	BN 9	Bounnoi	CPS	2016	29.14	m	44	ATG	Exon 9
81	BN 46	Bounnoi	CPS	2016	21.75	f	5
82	BN 77	Bounnoi	CPS	2016	50.27	f	62
83	BN 82	Bounnoi	CPS	2016	22.47	m	76	ATG	Exon 9
84	BN 85	Bounnoi	CPS	2016	25.67	f	77
85	BN 105	Bounnoi	CPS	2016	36.29	m	16	ATG	Exon 9
86	BN 118	Bounnoi	CPS	2016	29.06	m	50
87	Pail 11	Pail	CPS	2016	39.58	f	37	ATG	Exon 9
88	Pail 19	Pail	CPS	2016	21.79	m	24
89	Pail 66	Pail	CPS	2016	53.44	f	30	GTG&ATG	Exon 9
90	Pail 68	Pail	CPS	2016	49.08	f	28	GTG&ATG	Exon 9
91	Pail 82	Pail	CPS	2016	30.56	m	2	ATG	Exon 9
92	Pail 95	Pail	CPS	2016	57.53	f	41	GTG&ATG	Exon 9
93	Pail 99	Pail	CPS	2016	22.16	f	26	ATG	Exon 9
94	Kd 13	Kadan	CPS	2016	25.62	m	54	ATG	Exon 9
95	Kd 14	Kadan	CPS	2016	51.74	f	39
96	Kd 18	Kadan	CPS	2016	20.82	m	28
97	Kd 21	Kadan	CPS	2016	22.27	m	25	ATG	Exon 9
98	Kd 24	Kadan	CPS	2016	45.68	m	20
99	Kd 28	Kadan	CPS	2016	36.48	m	31
100	Kd 42	Kadan	CPS	2016	57.87	f	53
101	Kd 49	Kadan	CPS	2016	31.9	m	27
102	Kd 51	Kadan	CPS	2016	35.26	f	31	GTG&ATG	Exon 9
103	Kd 52	Kadan	CPS	2016	19.06	f	4	GTG&ATG	Exon 9
104	Kd 61	Kadan	CPS	2016	34.16	m	25
105	Kd 66	Kadan	CPS	2016	48.36	f	19	GTG&ATG	Exon 9
106	Kd 73	Kadan	CPS	2016	44.59	f	64
107	Kd 86	Kadan	CPS	2016	31.48	m	32
108	Kd 96	Kadan	CPS	2016	23.9	f	13	GTG&ATG	Exon 9
109	Pl 5	Palai	CPS	2016	32.24	m	32	ATG	Exon 9
110	Pl 7	Palai	CPS	2016	23	m	40	ATG	Exon 9
111	Pl 19	Palai	CPS	2016	22.6	m	25
112	Pl 23	Palai	CPS	2016	47.6	f	26	GTG&ATG	Exon 9
113	Pl 25	Palai	CPS	2016	53.82	f	26	ATG	Exon 9
114	Pl 39	Palai	CPS	2016	18.94	m	14
115	Pl 40	Palai	CPS	2016	19.06	m	7
116	Pl 51	Palai	CPS	2016	33.49	m	14
117	Pl 74	Palai	CPS	2016	52.01	f	28	GTG&ATG	Exon 9
118	Pl 87	Palai	CPS	2016	22.76	f	36	ATG	Exon 9
119	Pl 92	Palai	CPS	2016	47.55	m	18
120	Pl 100	Palai	CPS	2016	23.59	m	13
121	KG 24	Kiatngong	CPS	2016	48.58	f	42	GTG&ATG	Exon 9
122	KG 34	Kiatngong	CPS	2016	21.08	m	50	ATG	Exon 9
123	KG 45	Kiatngong	CPS	2016	21.55	f	65	ATG	Exon 9
124	KG 46	Kiatngong	CPS	2016	25.35	f	48	GTG&ATG	Exon 9
125	KG 47	Kiatngong	CPS	2016	20.67	m	48	GTG&ATG	Exon 9
126	KG 59	Kiatngong	CPS	2016	20.64	f	33	ATG	Exon 9
127	KG 78	Kiatngong	CPS	2016	38.11	f	47
128	KG 79	Kiatngong	CPS	2016	25.21	f	53	ATG	Exon 9
129	KG 83	Kiatngong	CPS	2016	22.07	f	63	ATG	Exon 9
130	KG 87	Kiatngong	CPS	2016	24.93	m	30	ATG	Exon 9
131	KG 93	Kiatngong	CPS	2016	15.63	f	30
132	KG 94	Kiatngong	CPS	2016	16.88	m	62
133	KG 100	Kiatngong	CPS	2016	23.27	m	35	ATG	Exon 9
134	KG 119	Kiatngong	CPS	2016	26.41	m	54	ATG	Exon 9
135	KG 136	Kiatngong	CPS	2016	59.44	f	48	GTG&ATG	Exon 9
136	KG 138	Kiatngong	CPS	2016	35.18	m	NA	ATG	Exon 9
